# Supplementary material for: Biophysics of object segmentation in a collision-detecting neuron
Source: eLife. 2018 Apr 18;7:e34238. doi: 10.7554/eLife.34238 (PMC5947989; doi:10.7554/eLife.34238)
Supplement: Figure 6—source data 2. [file elife-34238-fig6-data2.csv]

7.6306	-59.617	2	-62.794	7.8006	-58.698	2	-62.214	3.6206	-56.898	2	-58.189	3.3697	-55.169	2	-56.215	2.4835	-54.825	2	-54.087	2.2768	-49.862	1.7503	-53.073
2	-59.231	7.6306	-62.367	2	-59.157	7.8006	-60.796	2	-54.67	3.6206	-56.996	2	-53.044	3.3697	-55.444	2	-51.935	2.4835	-51.835	1.7503	-46.778	2.2768	-48.812
6.8172	-59.842	6.8172	-62.961	5.3643	-59.096	5.3643	-61.414	2.5065	-54.98	2.5065	-58.47	2.8207	-57.157	2.8207	-55.786	2.3536	-56.009	2.3536	-53.547	2.1784	-47.586	2.1784	-48.024
32.435	-59.997	2	-61.521	14.792	-58.532	2	-62.119	7.1086	-53.474	2	-57.024	5.0412	-51.752	2	-55.33	3.7084	-49.66	2	-54.004	2.2462	-40.714	1.7503	-49.592
13.618	-59.112	32.435	-66.776	4.2394	-59.115	14.792	-65.32	3.2201	-54.523	7.1086	-62.649	3.7607	-53.404	5.0412	-62.911	2.7135	-49.331	3.7084	-60.674	2.0479	-43.934	2.2462	-58.11
22.865	-59.651	13.618	-62.923	21.812	-58.29	4.2394	-60.794	10.957	-56.417	3.2201	-56.049	6.6459	-57.115	3.7607	-54.111	4.4647	-55.424	2.7135	-51.514	2.2011	-53.615	2.0479	-47.571
2	-56.945	22.865	-63.036	2	-57.378	21.812	-61.077	2	-52.619	10.957	-59.11	2	-50.746	6.6459	-57.784	2	-48.248	4.4647	-55.523	1.7503	-42.074	2.2011	-54.817
44.224	-59.248	2	-61.544	9.4772	-58.975	2	-61.355	6.3719	-55.637	2	-57.138	5.3017	-52.085	2	-54.999	4.9223	-48.251	2	-53.804	2.3675	-42.681	1.7503	-49.55
21.332	-59.643	44.224	-63.85	4.6796	-58.503	9.4772	-62.347	3.4116	-53.726	6.3719	-58.718	3.6754	-52.935	5.3017	-59.616	2.9459	-50.833	4.9223	-58.156	2.0948	-46.963	2.3675	-52.67
2	-58.42	21.332	-60.241	2	-59.094	4.6796	-58.392	2	-54.286	3.4116	-53.11	2	-52.038	3.6754	-51.981	2	-49.603	2.9459	-50.871	1.7503	-44.482	2.0948	-45.507
22.865	-60.308	19.184	-62.83	21.812	-58.819	14.034	-61.019	10.957	-57.339	3.6956	-57.132	6.6459	-56.005	3.1801	-55.824	4.4647	-57.779	3.6306	-54.284	2.2011	-54.996	2.3419	-50.538
19.184	-59.351	3.0322	-61.953	14.034	-58.555	4.1796	-62.152	3.6956	-54.563	2.7411	-57.696	3.1801	-52.749	2.3825	-55.255	3.6306	-48.514	2.4484	-53.655	2.3419	-42.088	2.1478	-50.208
23.618	-60.182	22.865	-69.816	14.771	-59.86	21.812	-67.66	6.9095	-58.225	10.957	-65.704	6.0215	-57.161	6.6459	-65.326	3.9088	-55.268	4.4647	-61.406	2.2455	-52.083	2.2011	-60.617
8.7347	-60.368	22.865	-63.457	3.9142	-60.178	21.812	-61.727	3.0752	-59.042	10.957	-59.344	2.4623	-57.284	6.6459	-60.337	2.4539	-55.373	4.4647	-57.911	2.0226	-49.842	2.2011	-59.666
10.167	-59.553	11.153	-61.007	3.5616	-59.652	3.118	-60.062	2.8786	-57.149	3.284	-55.24	2.5825	-54.822	2.7325	-53.615	2.496	-53.312	2.2821	-52.162	2.0601	-47.347	2.1257	-46.202
2	-59.237	NaN	NaN	2	-59.329	NaN	NaN	2	-56.104	NaN	NaN	2	-54.552	NaN	NaN	2	-51.943	NaN	NaN	1.7503	-46.956	NaN	NaN
8.0882	-59.021	NaN	NaN	6.6325	-60.13	NaN	NaN	4.5744	-58.226	NaN	NaN	3.0398	-56.677	NaN	NaN	2.9196	-53.718	NaN	NaN	2.1665	-47.576	NaN	NaN
9.7073	-59.639	NaN	NaN	6.8912	-59.512	NaN	NaN	4.0663	-56.966	NaN	NaN	3.499	-56.523	NaN	NaN	2.8308	-54.12	NaN	NaN	2.1858	-49.44	NaN	NaN
22.865	-60.849	NaN	NaN	21.812	-60.358	NaN	NaN	10.957	-57.583	NaN	NaN	6.6459	-56.489	NaN	NaN	4.4647	-54.659	NaN	NaN	2.2011	-53.276	NaN	NaN
2	-58.577	NaN	NaN	2	-59.694	NaN	NaN	2	-56.366	NaN	NaN	2	-53.782	NaN	NaN	2	-50.604	NaN	NaN	1.7503	-47.849	NaN	NaN
22.865	-58.204	NaN	NaN	21.812	-59.317	NaN	NaN	10.957	-56.792	NaN	NaN	6.6459	-56.48	NaN	NaN	4.4647	-54.286	NaN	NaN	2.2011	-52.407	NaN	NaN
16.853	-60.237	NaN	NaN	10.105	-60.339	NaN	NaN	8.3783	-57.728	NaN	NaN	5.7602	-57.53	NaN	NaN	3.3372	-54.471	NaN	NaN	2.405	-49.71	NaN	NaN
2	-60.246	NaN	NaN	2	-58.485	NaN	NaN	2	-54.186	NaN	NaN	2	-51.821	NaN	NaN	2	-51.946	NaN	NaN	1.7503	-48.56	NaN	NaN
27.395	-60.503	NaN	NaN	4.9142	-59.414	NaN	NaN	5.1959	-57.432	NaN	NaN	6.7318	-55.269	NaN	NaN	3.9787	-55.118	NaN	NaN	2.1605	-52.311	NaN	NaN
8.2538	-59.684	NaN	NaN	2.618	-57.761	NaN	NaN	2.6761	-56.882	NaN	NaN	3.5834	-54.047	NaN	NaN	2.4334	-53.769	NaN	NaN	2.0645	-50.723	NaN	NaN
25.69	-57.407	NaN	NaN	13.523	-57.36	NaN	NaN	5.8624	-53.588	NaN	NaN	5.3959	-53.012	NaN	NaN	4.8893	-49.201	NaN	NaN	2.2642	-48.111	NaN	NaN
7.37	-60.526	NaN	NaN	3.4142	-58.49	NaN	NaN	2.8489	-56.69	NaN	NaN	2.5097	-55.847	NaN	NaN	2.83	-54.376	NaN	NaN	2.0901	-54.795	NaN	NaN
22.865	-59.572	NaN	NaN	21.812	-58.256	NaN	NaN	10.957	-55.852	NaN	NaN	6.6459	-58.548	NaN	NaN	4.4647	-57.296	NaN	NaN	2.2011	-56.415	NaN	NaN
2	-60.019	NaN	NaN	2	-59.399	NaN	NaN	2	-55.534	NaN	NaN	2	-53.265	NaN	NaN	2	-50.598	NaN	NaN	1.7503	-51.628	NaN	NaN
65.479	-59.141	NaN	NaN	11.073	-57.9	NaN	NaN	11.528	-54.899	NaN	NaN	6.409	-53.478	NaN	NaN	4.246	-50.725	NaN	NaN	2.136	-50.786	NaN	NaN
27.395	-60.121	NaN	NaN	4.9142	-59.114	NaN	NaN	5.1959	-55.666	NaN	NaN	6.7318	-54.236	NaN	NaN	3.9787	-51.239	NaN	NaN	2.1605	-44.907	NaN	NaN
8.2538	-60.464	NaN	NaN	2.618	-60.351	NaN	NaN	2.6761	-58.43	NaN	NaN	3.5834	-56.885	NaN	NaN	2.4334	-54.902	NaN	NaN	2.0645	-47.545	NaN	NaN
22.865	-60.167	NaN	NaN	21.812	-59.925	NaN	NaN	10.957	-58.792	NaN	NaN	6.6459	-58.58	NaN	NaN	4.4647	-57.806	NaN	NaN	2.2011	-53.947	NaN	NaN
2	-60.105	NaN	NaN	2	-59.317	NaN	NaN	2	-57.105	NaN	NaN	2	-54.719	NaN	NaN	2	-52.832	NaN	NaN	1.7503	-48.586	NaN	NaN
25.69	-60.092	NaN	NaN	13.523	-60.042	NaN	NaN	5.8624	-58.798	NaN	NaN	5.3959	-57.267	NaN	NaN	4.8893	-57.392	NaN	NaN	2.2642	-52.364	NaN	NaN
7.37	-60.296	NaN	NaN	3.4142	-59.895	NaN	NaN	2.8489	-58.878	NaN	NaN	2.5097	-58.473	NaN	NaN	2.83	-57.752	NaN	NaN	2.0901	-53.227	NaN	NaN
65.479	-60.109	NaN	NaN	11.073	-59.747	NaN	NaN	11.528	-58.275	NaN	NaN	6.409	-57.222	NaN	NaN	4.246	-57.14	NaN	NaN	2.136	-50.078	NaN	NaN
22.865	-60.24	NaN	NaN	21.812	-59.932	NaN	NaN	10.957	-58.548	NaN	NaN	6.6459	-58.5	NaN	NaN	4.4647	-57.416	NaN	NaN	2.2011	-53.651	NaN	NaN
16.418	-60.164	NaN	NaN	6.2042	-59.834	NaN	NaN	4.3557	-58.571	NaN	NaN	3.059	-56.941	NaN	NaN	2.4959	-57.033	NaN	NaN	2.1043	-51.823	NaN	NaN
13.943	-60.011	NaN	NaN	4.3839	-59.712	NaN	NaN	3.5102	-57.947	NaN	NaN	5.5944	-55.899	NaN	NaN	3.4857	-54.522	NaN	NaN	2.4166	-47.183	NaN	NaN
20.97	-60.333	NaN	NaN	16.658	-60.248	NaN	NaN	9.0292	-59.308	NaN	NaN	4.5888	-58.328	NaN	NaN	3.7002	-57.57	NaN	NaN	2.1999	-52.805	NaN	NaN
2	-60.543	NaN	NaN	2	-60.291	NaN	NaN	2	-58.969	NaN	NaN	2	-57.095	NaN	NaN	2	-55.425	NaN	NaN	1.7503	-50.217	NaN	NaN
9.7131	-60.41	NaN	NaN	2.4142	-60.468	NaN	NaN	4.4768	-59.415	NaN	NaN	5.1558	-58.723	NaN	NaN	2.7663	-57.666	NaN	NaN	2.2015	-51.981	NaN	NaN
2	-60.432	NaN	NaN	2	-60.365	NaN	NaN	2	-59.015	NaN	NaN	2	-56.84	NaN	NaN	2	-54.956	NaN	NaN	1.7503	-51.226	NaN	NaN
9.1064	-60.266	NaN	NaN	2.7071	-60.052	NaN	NaN	3.9413	-58.576	NaN	NaN	3.0314	-56.881	NaN	NaN	2.2819	-56.538	NaN	NaN	2.0395	-48.469	NaN	NaN
2	-60.142	NaN	NaN	2	-60.02	NaN	NaN	2	-58.32	NaN	NaN	2	-56.5	NaN	NaN	2	-54.426	NaN	NaN	1.7503	-48.992	NaN	NaN
19.053	-60.498	NaN	NaN	22.651	-59.919	NaN	NaN	10.476	-58.659	NaN	NaN	5.3158	-58.366	NaN	NaN	4.1136	-58.999	NaN	NaN	2.295	-52.633	NaN	NaN
25.628	-60.648	NaN	NaN	16.258	-60.663	NaN	NaN	9.0451	-59.716	NaN	NaN	6.4505	-59.369	NaN	NaN	4.5856	-58.451	NaN	NaN	2.1546	-54.767	NaN	NaN
14.725	-60.078	NaN	NaN	3.9208	-60.116	NaN	NaN	3.3394	-58.712	NaN	NaN	4.0874	-57.601	NaN	NaN	3.1661	-56.384	NaN	NaN	2.2888	-49	NaN	NaN
22.865	-60.894	NaN	NaN	21.812	-60.384	NaN	NaN	10.957	-59.519	NaN	NaN	6.6459	-58.582	NaN	NaN	4.4647	-57.669	NaN	NaN	2.2011	-54.469	NaN	NaN
38.848	-59.888	NaN	NaN	8.3467	-59.897	NaN	NaN	8.6152	-59.169	NaN	NaN	5.0443	-59.402	NaN	NaN	3.3459	-58.788	NaN	NaN	2.1266	-52.492	NaN	NaN
11.473	-59.87	NaN	NaN	3.118	-59.159	NaN	NaN	3.0744	-58.184	NaN	NaN	2.8032	-56.778	NaN	NaN	2.5285	-53.711	NaN	NaN	2.1113	-49.933	NaN	NaN
2	-60.603	NaN	NaN	2	-60.748	NaN	NaN	2	-59.399	NaN	NaN	2	-57.678	NaN	NaN	2	-56.14	NaN	NaN	1.7503	-55.247	NaN	NaN
19.589	-59.954	NaN	NaN	10.139	-59.895	NaN	NaN	13.19	-58.595	NaN	NaN	6.0181	-57.775	NaN	NaN	4.449	-56.442	NaN	NaN	2.2478	-53.613	NaN	NaN
9.4326	-60.104	NaN	NaN	4.6796	-59.688	NaN	NaN	3.244	-59.119	NaN	NaN	3.3975	-58.293	NaN	NaN	2.7104	-57.87	NaN	NaN	2.1298	-55.184	NaN	NaN
8.5538	-60.303	NaN	NaN	3.118	-60.202	NaN	NaN	3.1939	-58.441	NaN	NaN	3.1236	-57.719	NaN	NaN	2.5615	-57.345	NaN	NaN	2.1085	-54.811	NaN	NaN
40.809	-59.893	NaN	NaN	11.464	-60.055	NaN	NaN	12.624	-58.02	NaN	NaN	7.0576	-56.689	NaN	NaN	3.2159	-53.896	NaN	NaN	2.212	-50.236	NaN	NaN
9.8501	-60.069	NaN	NaN	5	-60.236	NaN	NaN	3.4728	-58.294	NaN	NaN	2.7438	-56.479	NaN	NaN	3.1495	-55.269	NaN	NaN	2.0786	-50.632	NaN	NaN
15.373	-60.187	NaN	NaN	5	-60.59	NaN	NaN	3.7564	-58.485	NaN	NaN	3.6971	-57.619	NaN	NaN	2.9587	-55.314	NaN	NaN	2.3437	-51.322	NaN	NaN
34.448	-60.464	NaN	NaN	17.176	-59.331	NaN	NaN	11.564	-57.523	NaN	NaN	7.1731	-56.683	NaN	NaN	4.5025	-55.499	NaN	NaN	2.1836	-50.056	NaN	NaN
22.865	-59.576	NaN	NaN	21.812	-58.995	NaN	NaN	10.957	-57.972	NaN	NaN	6.6459	-57.648	NaN	NaN	4.4647	-56.31	NaN	NaN	2.2011	-53.337	NaN	NaN
10.773	-60.064	NaN	NaN	4.1926	-59.417	NaN	NaN	2.9965	-57.152	NaN	NaN	2.7364	-54.933	NaN	NaN	2.3719	-54.732	NaN	NaN	2.1291	-50.552	NaN	NaN
22.865	-58.748	NaN	NaN	21.812	-59.551	NaN	NaN	10.957	-58.322	NaN	NaN	6.6459	-57.588	NaN	NaN	4.4647	-55.519	NaN	NaN	2.2011	-54.604	NaN	NaN
40.931	-60.569	NaN	NaN	16.975	-59.729	NaN	NaN	8.3679	-58.546	NaN	NaN	7.1158	-56.741	NaN	NaN	4.5772	-56.521	NaN	NaN	2.1582	-50.996	NaN	NaN
2	-59.558	NaN	NaN	2	-60.025	NaN	NaN	2	-57.395	NaN	NaN	2	-55.211	NaN	NaN	2	-53.083	NaN	NaN	1.7503	-47.635	NaN	NaN
22.225	-60.167	NaN	NaN	7.9376	-59.18	NaN	NaN	10.421	-57.129	NaN	NaN	6.0573	-56.736	NaN	NaN	4.338	-55.599	NaN	NaN	2.4283	-49.765	NaN	NaN
2	-60.007	NaN	NaN	2	-60.106	NaN	NaN	2	-57.817	NaN	NaN	2	-55.762	NaN	NaN	2	-54.605	NaN	NaN	1.7503	-52.342	NaN	NaN
26.154	-58.056	NaN	NaN	18.415	-56.863	NaN	NaN	4.9372	-54.758	NaN	NaN	5.3578	-52.645	NaN	NaN	4.2162	-50.539	NaN	NaN	2.1477	-49.326	NaN	NaN
2	-58.528	NaN	NaN	2	-57.65	NaN	NaN	2	-54.311	NaN	NaN	2	-52.926	NaN	NaN	2	-50.114	NaN	NaN	1.7503	-45.05	NaN	NaN
24.34	-60.142	NaN	NaN	24.49	-56.297	NaN	NaN	8.2669	-54.957	NaN	NaN	5.1085	-55.432	NaN	NaN	5.8297	-52.759	NaN	NaN	2.1905	-52.969	NaN	NaN
8.0467	-58.796	NaN	NaN	5.4874	-57.902	NaN	NaN	2.9903	-53.869	NaN	NaN	4.6273	-53.005	NaN	NaN	2.9594	-50.431	NaN	NaN	2.054	-51.302	NaN	NaN
22.865	-60.302	NaN	NaN	21.812	-58.357	NaN	NaN	10.957	-56.507	NaN	NaN	6.6459	-56.553	NaN	NaN	4.4647	-57.834	NaN	NaN	2.2011	-56.168	NaN	NaN
9.3593	-59.987	NaN	NaN	8.6907	-57.8	NaN	NaN	3.8445	-55.663	NaN	NaN	2.3564	-55.36	NaN	NaN	2.5489	-52.387	NaN	NaN	2.0365	-52.284	NaN	NaN
17.223	-59.7	NaN	NaN	14.572	-58.049	NaN	NaN	7.3477	-56.315	NaN	NaN	5.2861	-57.036	NaN	NaN	4.3668	-55.125	NaN	NaN	2.17	-54.453	NaN	NaN
22.865	-60.081	NaN	NaN	21.812	-59.936	NaN	NaN	10.957	-59.263	NaN	NaN	6.6459	-59.433	NaN	NaN	4.4647	-58.902	NaN	NaN	2.2011	-59.536	NaN	NaN
45.482	-60.591	NaN	NaN	16.633	-59.664	NaN	NaN	8.9761	-55.157	NaN	NaN	5.8037	-52.958	NaN	NaN	5.6507	-51.374	NaN	NaN	2.272	-53.103	NaN	NaN
22.865	-58.717	NaN	NaN	21.812	-57.167	NaN	NaN	10.957	-55.445	NaN	NaN	6.6459	-55.612	NaN	NaN	4.4647	-55.418	NaN	NaN	2.2011	-54.116	NaN	NaN
6.7406	-59.335	NaN	NaN	7.7234	-56.084	NaN	NaN	5.3296	-52.947	NaN	NaN	3.4553	-52.883	NaN	NaN	3.1337	-49.732	NaN	NaN	2.0775	-46.48	NaN	NaN
3.0322	-60.467	NaN	NaN	4.1796	-57.151	NaN	NaN	2.7411	-55.725	NaN	NaN	2.3825	-54.588	NaN	NaN	2.4484	-52.521	NaN	NaN	2.1478	-52.057	NaN	NaN
2	-58.41	NaN	NaN	2	-57.225	NaN	NaN	2	-54.476	NaN	NaN	2	-52.798	NaN	NaN	2	-51.159	NaN	NaN	1.7503	-47.127	NaN	NaN
24.676	-61.051	NaN	NaN	9.2524	-57.979	NaN	NaN	11.063	-56.116	NaN	NaN	5.5356	-55.489	NaN	NaN	3.9514	-53.166	NaN	NaN	2.2843	-53.379	NaN	NaN
17.196	-58.477	NaN	NaN	6.2614	-56.803	NaN	NaN	5.8328	-53.539	NaN	NaN	2.4325	-52.002	NaN	NaN	3.3563	-51.343	NaN	NaN	2.1847	-52.045	NaN	NaN
22.865	-59.582	NaN	NaN	21.812	-57.592	NaN	NaN	10.957	-55.745	NaN	NaN	6.6459	-55.299	NaN	NaN	4.4647	-56.133	NaN	NaN	2.2011	-54.051	NaN	NaN
2	-57.716	NaN	NaN	2	-57.276	NaN	NaN	2	-53.679	NaN	NaN	2	-51.897	NaN	NaN	2	-50.165	NaN	NaN	1.7503	-46.49	NaN	NaN
2	-60.073	NaN	NaN	2	-57.728	NaN	NaN	2	-53.733	NaN	NaN	2	-52.277	NaN	NaN	2	-49.58	NaN	NaN	1.7503	-46.427	NaN	NaN
11.091	-60.544	NaN	NaN	3.618	-57.834	NaN	NaN	4.5647	-53.998	NaN	NaN	3.1585	-52.113	NaN	NaN	2.457	-51.077	NaN	NaN	2.2678	-47.988	NaN	NaN
22.865	-60.096	NaN	NaN	21.812	-57.079	NaN	NaN	10.957	-54.266	NaN	NaN	6.6459	-53.554	NaN	NaN	4.4647	-54.933	NaN	NaN	2.2011	-51.95	NaN	NaN
9.6896	-59.518	NaN	NaN	3.9208	-56.479	NaN	NaN	5.3443	-52.378	NaN	NaN	2.8618	-51.277	NaN	NaN	2.6541	-48.329	NaN	NaN	2.3281	-46.027	NaN	NaN
31.072	-58.999	NaN	NaN	5.8523	-57.382	NaN	NaN	7.8396	-53.31	NaN	NaN	4.1176	-52.163	NaN	NaN	6.0838	-49.196	NaN	NaN	2.2477	-47.398	NaN	NaN
32.581	-59.474	NaN	NaN	33.23	-56.734	NaN	NaN	9.0748	-53.96	NaN	NaN	4.6251	-53.824	NaN	NaN	3.9934	-53.595	NaN	NaN	2.1435	-51.295	NaN	NaN
18.374	-59.183	NaN	NaN	7.4543	-57.055	NaN	NaN	9.8823	-52.777	NaN	NaN	4.2579	-51.239	NaN	NaN	4.2374	-49.501	NaN	NaN	2.317	-45.322	NaN	NaN
28.517	-59.166	NaN	NaN	14.836	-56.988	NaN	NaN	10.866	-55.094	NaN	NaN	7.0284	-53.803	NaN	NaN	5.2745	-51.99	NaN	NaN	2.0704	-51.041	NaN	NaN
8.6302	-61.414	NaN	NaN	2.618	-58.398	NaN	NaN	2.1179	-55.258	NaN	NaN	2.545	-55.826	NaN	NaN	2.2046	-53.999	NaN	NaN	1.9734	-52.007	NaN	NaN
2	-60.308	NaN	NaN	2	-60.043	NaN	NaN	2	-58.138	NaN	NaN	2	-55.781	NaN	NaN	2	-54.599	NaN	NaN	1.7503	-52.988	NaN	NaN
26.154	-60.629	NaN	NaN	18.415	-59.661	NaN	NaN	4.9372	-58.898	NaN	NaN	5.3578	-57.556	NaN	NaN	4.2162	-54.818	NaN	NaN	2.1477	-52.285	NaN	NaN
24.34	-60.472	NaN	NaN	24.49	-59.51	NaN	NaN	8.2669	-56.63	NaN	NaN	5.1085	-54.805	NaN	NaN	5.8297	-54.526	NaN	NaN	2.1905	-51.756	NaN	NaN
8.0467	-59.939	NaN	NaN	5.4874	-58.916	NaN	NaN	2.9903	-56.263	NaN	NaN	4.6273	-55.649	NaN	NaN	2.9594	-53.166	NaN	NaN	2.054	-49.488	NaN	NaN
9.3593	-60.02	NaN	NaN	8.6907	-58.554	NaN	NaN	3.8445	-56.226	NaN	NaN	2.3564	-54.919	NaN	NaN	2.5489	-54.575	NaN	NaN	2.0365	-53.08	NaN	NaN
22.865	-60.246	NaN	NaN	21.812	-58.717	NaN	NaN	10.957	-55.905	NaN	NaN	6.6459	-56.442	NaN	NaN	4.4647	-55.227	NaN	NaN	2.2011	-52.885	NaN	NaN
15.606	-59.342	NaN	NaN	5.0938	-59.227	NaN	NaN	2.8002	-56.601	NaN	NaN	2.2914	-55.471	NaN	NaN	2.5674	-53.246	NaN	NaN	2.1992	-47.527	NaN	NaN
2	-59.421	NaN	NaN	2	-59.193	NaN	NaN	2	-55.871	NaN	NaN	2	-54.298	NaN	NaN	2	-52.227	NaN	NaN	1.7503	-49.328	NaN	NaN
22.865	-59.748	NaN	NaN	21.812	-58.17	NaN	NaN	10.957	-56.271	NaN	NaN	6.6459	-55.578	NaN	NaN	4.4647	-55.464	NaN	NaN	2.2011	-53.461	NaN	NaN
12.768	-60.032	NaN	NaN	3.618	-59.276	NaN	NaN	3.3333	-56.839	NaN	NaN	3.0877	-56.138	NaN	NaN	2.803	-56.24	NaN	NaN	2.0839	-54.079	NaN	NaN
35.962	-60.293	NaN	NaN	23.171	-59.299	NaN	NaN	5.0427	-56.412	NaN	NaN	5.09	-55.798	NaN	NaN	3.0878	-54.361	NaN	NaN	2.1248	-51.467	NaN	NaN
31.415	-60.151	NaN	NaN	12.86	-58.854	NaN	NaN	6.9673	-55.683	NaN	NaN	4.3568	-54.506	NaN	NaN	4.3922	-54.639	NaN	NaN	2.3308	-54.597	NaN	NaN
17.717	-60.079	NaN	NaN	5.4721	-59.683	NaN	NaN	3.5205	-56.93	NaN	NaN	3.8213	-55.326	NaN	NaN	2.4071	-54.562	NaN	NaN	2.1816	-53.122	NaN	NaN
22.865	-59.741	NaN	NaN	21.812	-57.486	NaN	NaN	10.957	-55.64	NaN	NaN	6.6459	-55.84	NaN	NaN	4.4647	-54.892	NaN	NaN	2.2011	-51.885	NaN	NaN
45.286	-60.081	NaN	NaN	5.9455	-59.502	NaN	NaN	9.4317	-57.637	NaN	NaN	5.085	-54.451	NaN	NaN	3.7952	-56.48	NaN	NaN	2.2985	-52.471	NaN	NaN
6.5831	-59.046	NaN	NaN	3.5099	-59.101	NaN	NaN	2.5874	-56.839	NaN	NaN	2.8414	-53.988	NaN	NaN	2.2526	-51.006	NaN	NaN	2.0244	-46.635	NaN	NaN
26.154	-60.534	NaN	NaN	18.415	-60.462	NaN	NaN	4.9372	-59.041	NaN	NaN	5.3578	-58.843	NaN	NaN	4.2162	-57.579	NaN	NaN	2.1477	-56.31	NaN	NaN
24.34	-60.072	NaN	NaN	24.49	-59.876	NaN	NaN	8.2669	-58.103	NaN	NaN	5.1085	-57.783	NaN	NaN	5.8297	-56.104	NaN	NaN	2.1905	-53.272	NaN	NaN
8.0467	-59.966	NaN	NaN	5.4874	-59.042	NaN	NaN	2.9903	-56.898	NaN	NaN	4.6273	-57.341	NaN	NaN	2.9594	-54.599	NaN	NaN	2.054	-51.45	NaN	NaN
9.3593	-60.3	NaN	NaN	8.6907	-59.508	NaN	NaN	3.8445	-58.496	NaN	NaN	2.3564	-57.735	NaN	NaN	2.5489	-56.148	NaN	NaN	2.0365	-53.6	NaN	NaN
22.865	-60.247	NaN	NaN	21.812	-59.342	NaN	NaN	10.957	-57.898	NaN	NaN	6.6459	-57.34	NaN	NaN	4.4647	-56.011	NaN	NaN	2.2011	-54.972	NaN	NaN
2	-59.487	NaN	NaN	2	-58.261	NaN	NaN	2	-55.819	NaN	NaN	2	-54.142	NaN	NaN	2	-52.871	NaN	NaN	1.7503	-49.039	NaN	NaN
15.606	-60.348	NaN	NaN	5.0938	-60.213	NaN	NaN	2.8002	-57.873	NaN	NaN	2.2914	-57.291	NaN	NaN	2.5674	-56.065	NaN	NaN	2.1992	-49.981	NaN	NaN
22.865	-59.922	NaN	NaN	21.812	-58.425	NaN	NaN	10.957	-56.715	NaN	NaN	6.6459	-55.496	NaN	NaN	4.4647	-54.162	NaN	NaN	2.2011	-52.046	NaN	NaN
12.768	-60.308	NaN	NaN	3.618	-60.043	NaN	NaN	3.3333	-57.45	NaN	NaN	3.0877	-55.898	NaN	NaN	2.803	-53.894	NaN	NaN	2.0839	-50.938	NaN	NaN
35.962	-59.803	NaN	NaN	23.171	-59.826	NaN	NaN	5.0427	-57.823	NaN	NaN	5.09	-56.908	NaN	NaN	3.0878	-54.168	NaN	NaN	2.1248	-50.06	NaN	NaN
2	-59.998	NaN	NaN	2	-60.105	NaN	NaN	2	-58.776	NaN	NaN	2	-58.375	NaN	NaN	2	-57.67	NaN	NaN	1.7503	-55.462	NaN	NaN
22.865	-60.337	NaN	NaN	21.812	-59.448	NaN	NaN	10.957	-57.521	NaN	NaN	6.6459	-56.876	NaN	NaN	4.4647	-55.403	NaN	NaN	2.2011	-54.181	NaN	NaN
31.415	-59.429	NaN	NaN	12.86	-59.32	NaN	NaN	6.9673	-57.116	NaN	NaN	4.3568	-56.191	NaN	NaN	4.3922	-54.977	NaN	NaN	2.3308	-53.271	NaN	NaN
2	-59.664	NaN	NaN	2	-59.783	NaN	NaN	2	-58.127	NaN	NaN	2	-57.741	NaN	NaN	2	-55.443	NaN	NaN	1.7503	-54.155	NaN	NaN
9.7131	-59.99	NaN	NaN	2.4142	-59.479	NaN	NaN	4.4768	-57.706	NaN	NaN	5.1558	-56.613	NaN	NaN	2.7663	-55.721	NaN	NaN	2.2015	-53.627	NaN	NaN
11.526	-60.344	NaN	NaN	4.2025	-59.757	NaN	NaN	2.8244	-57.769	NaN	NaN	2.7443	-57.242	NaN	NaN	2.601	-56.409	NaN	NaN	2.117	-53.037	NaN	NaN
5.7785	-60.211	NaN	NaN	2	-59.741	NaN	NaN	3.6889	-58.675	NaN	NaN	2.1707	-58.324	NaN	NaN	2.3804	-57.005	NaN	NaN	2.0106	-54.358	NaN	NaN
23.89	-60.074	NaN	NaN	14.407	-58.638	NaN	NaN	11.089	-57.328	NaN	NaN	4.6578	-55.748	NaN	NaN	4.3155	-54.807	NaN	NaN	2.246	-52.497	NaN	NaN
28.041	-60.107	NaN	NaN	19.473	-60.204	NaN	NaN	7.6074	-58.035	NaN	NaN	9.2866	-57.968	NaN	NaN	4.0466	-55.62	NaN	NaN	2.3477	-54.22	NaN	NaN
2	-60.632	NaN	NaN	2	-60.358	NaN	NaN	2	-59.329	NaN	NaN	2	-58.935	NaN	NaN	2	-57.916	NaN	NaN	1.7503	-55.685	NaN	NaN
20.254	-60.24	NaN	NaN	10.776	-59.346	NaN	NaN	6.3838	-57.623	NaN	NaN	4.4244	-56.838	NaN	NaN	3.7374	-55.859	NaN	NaN	2.2101	-51.398	NaN	NaN
22.865	-60.33	NaN	NaN	21.812	-59.729	NaN	NaN	10.957	-58.266	NaN	NaN	6.6459	-57.19	NaN	NaN	4.4647	-55.85	NaN	NaN	2.2011	-55.05	NaN	NaN
20.143	-60.232	NaN	NaN	7.3523	-59.999	NaN	NaN	4.3819	-57.386	NaN	NaN	3.3943	-57.408	NaN	NaN	2.3197	-56.839	NaN	NaN	2.414	-54.691	NaN	NaN
32.729	-60.121	NaN	NaN	7.7922	-59.439	NaN	NaN	9.4593	-57.493	NaN	NaN	5.8079	-56.453	NaN	NaN	4.1712	-54.633	NaN	NaN	2.3562	-54.209	NaN	NaN
6.2665	-60.137	NaN	NaN	2.2071	-59.777	NaN	NaN	2.298	-58.18	NaN	NaN	2.3825	-57.73	NaN	NaN	2.0653	-56.915	NaN	NaN	2.0372	-54.515	NaN	NaN
20.032	-59.965	NaN	NaN	7.1978	-59.211	NaN	NaN	5.058	-58.229	NaN	NaN	4.0952	-57.308	NaN	NaN	3.1888	-55.865	NaN	NaN	2.3131	-53.507	NaN	NaN
22.865	-59.856	NaN	NaN	21.812	-58.754	NaN	NaN	10.957	-57.487	NaN	NaN	6.6459	-56.447	NaN	NaN	4.4647	-56.274	NaN	NaN	2.2011	-54.982	NaN	NaN
21.183	-59.858	NaN	NaN	8.507	-59.568	NaN	NaN	7.6778	-58.453	NaN	NaN	4.2242	-56.929	NaN	NaN	3.5094	-56.123	NaN	NaN	2.1395	-54.122	NaN	NaN
37.982	-60.187	NaN	NaN	14.833	-59.787	NaN	NaN	9.6331	-57.61	NaN	NaN	5.0108	-57.749	NaN	NaN	4.0782	-56.567	NaN	NaN	2.1514	-54.749	NaN	NaN
2	-60.539	NaN	NaN	2	-60.554	NaN	NaN	2	-59.977	NaN	NaN	2	-59.467	NaN	NaN	2	-58.587	NaN	NaN	1.7503	-56.53	NaN	NaN
23.265	-59.816	NaN	NaN	7.1029	-58.75	NaN	NaN	8.7032	-57.501	NaN	NaN	5.9717	-57.069	NaN	NaN	3.8237	-56.798	NaN	NaN	2.2178	-55.007	NaN	NaN
35.58	-60.348	NaN	NaN	14.867	-60.164	NaN	NaN	8.8762	-59.118	NaN	NaN	6.6568	-58.92	NaN	NaN	5.023	-58.659	NaN	NaN	2.1321	-54.858	NaN	NaN
9.0582	-60.517	NaN	NaN	5.2485	-59.851	NaN	NaN	2.8101	-57.744	NaN	NaN	2.3613	-56.553	NaN	NaN	2.1513	-54.37	NaN	NaN	2.0367	-53.14	NaN	NaN
11.883	-60.104	NaN	NaN	11.264	-59.78	NaN	NaN	4.1203	-58.545	NaN	NaN	3.5609	-57.953	NaN	NaN	2.3568	-56.497	NaN	NaN	2.2157	-53.48	NaN	NaN
22.865	-60.3	NaN	NaN	21.812	-59.02	NaN	NaN	10.957	-58.053	NaN	NaN	6.6459	-56.68	NaN	NaN	4.4647	-56.897	NaN	NaN	2.2011	-55.464	NaN	NaN
2	-59.872	NaN	NaN	2	-59.932	NaN	NaN	2	-59.005	NaN	NaN	2	-58.717	NaN	NaN	2	-57.83	NaN	NaN	1.7503	-55.601	NaN	NaN
