# Supplementary material for: Biophysics of object segmentation in a collision-detecting neuron
Source: eLife. 2018 Apr 18;7:e34238. doi: 10.7554/eLife.34238 (PMC5947989; doi:10.7554/eLife.34238)
Supplement: Source code 3. [file elife-34238-code3.m]

function bool = isvect(var, varargin)
% 
% bool = isvect(var, ...)
% checks for numeric vector. bool is logical for each input

bool = false(1,1+numel(varargin));
% if isvector(var) && isnumeric(var),
% 	bool(1) = true;
% else
% 	bool(1) = false;
% end

bool(1) = isvector(var) & isnumeric(var);
for n=1:numel(varargin)
	bool(n+1) = isvector(varargin{n}) & isnumeric(varargin{n});
end
